# Supplementary material for: Development and validation of The Breaking Bad News Attitudes Scale
Source: BMC Med Educ. 2021 Apr 7;21:196. doi: 10.1186/s12909-021-02636-5 (PMC8028222; doi:10.1186/s12909-021-02636-5)
Supplement: Supplementary file 2 — Additional file 2. BBNAS Scoring Calculator. A spreadsheet to calculate the BBNAS score. [file 12909_2021_2636_MOESM2_ESM.xlsx]

## Sheet: Items
	Item	Factor 1 - Concordance				Score
	1	Setting-up the place				1	Strongly disagree
	2	Answer patients without inhibit them				2	disagree
	3	Assessing the patient perceptions about prognosis				3	Indifferent
	4	Establish a trustworthy relationship with patient				4	agree
	5	Patients' desire to discuss their case				5	Strongly Agree
	6	Strategy to communicate bad news
	7	Answer questions expressing support and respect
	8	Goal proposal and follow-up
	9	Encouragement for feelings and doubts
	10	Inform family about psychological support
	13	Empathy assists on communication
		Factor 2 - Training program
	11	Consider necessity of improvements on skills
	12	Advisable to receive training
	14	Personal interest in courses and training
	15	Communication can be trained

## Sheet: score
Participant ID	Items BNCAAS															Factor 1		Factor 2
	1	2	3	4	5	6	7	8	9	10	11	12	13	14	15	Score - 0-44	%	Score - 0-16	%
Participant 1 - exemple	3	4	5	1	5	3	1	5	2	2	4	1	5	1	3	25	50	5	50
